# Supplementary material for: Identification of Fis1 Interactors in Toxoplasma gondii Reveals a Novel Protein Required for Peripheral Distribution of the Mitochondrion
Source: mBio. 2020 Feb 11;11(1):e02732-19. doi: 10.1128/mBio.02732-19 (PMC7018656; doi:10.1128/mBio.02732-19)
Supplement: DATA SET S1 [file mBio.02732-19-sd001.xlsx]

## Sheet: Fis1 IP_091517
Accession number (column A). Protein annotation from ToxoDB (column B). T-test results for HAFis1 and parental comparisons (column C). The fold change column is the HA fold change relative to the parantal sample (column D). Number of spectral counts for experimental (column E ) and control (column F).
Accession Number	Identified Proteins (201)	Fisher's Exact Test (p-value): (p < 0.05)	Fold Change by Category	HAFIS1 IP Total Peptides	Parental IP Total Peptides
TGGT1_308090 [2]	Cluster of rhoptry protein ROP5	< 0.00010	2.1	50	24
TGGT1_308090	rhoptry protein ROP5	< 0.00010	2.9	43	15
TGGT1_411430	rhoptry protein ROP5	0.016	1.4	23	17
TGGT1_263700	ribosomal protein RPS14	0.52	0.7	49	74
TGGT1_263323 (+1)	putative tetratricopeptide repeat protein 11	< 0.00010	INF	35
TGGT1_241170	hypothetical protein	< 0.00010	INF	32
TGGT1_248520	hypothetical protein	< 0.00010	INF	31
TGGT1_265180	hypothetical protein	< 0.00010	INF	28
TGGT1_227810	rhoptry kinase family protein ROP11 (incomplete catalytic triad)	< 0.00010	6.8	27	4
TGGT1_262960	putative U1 snRNP-associated protein Usp106	< 0.00010	6.2	25	4
TGGT1_262050	rhoptry kinase family protein ROP39	0.0024	2	20	10
TGGT1_205250	rhoptry protein ROP18	0.00063	2.5	20	8
TGGT1_363030	rhoptry protein ROP8	0.0023	2.1	19	9
TGGT1_305270	hypothetical protein	< 0.00010	INF	17	0
TGGT1_258580	rhoptry protein ROP17	0.019	1.8	14	8
TGGT1_215775	rhoptry protein ROP8	0.00011	7	14	2
TGGT1_210095 [3]	Cluster of hypothetical protein	< 0.00010	14	14	1
TGGT1_410590	cAMP-dependent protein kinase	0.00028	11	11	1
TGGT1_210095	hypothetical protein	0.00066	10	10	1
TGGT1_356400	cAMP-dependent protein kinase	0.0015	INF	7	0
TGGT1_252360	rhoptry kinase family protein ROP24 (incomplete catalytic triad)	0.00011	7	14	2
TGGT1_209985	cAMP-dependent protein kinase	0.00024	6.5	13	2
TGGT1_239100	ribosomal protein RPS7	0.15	1.1	12	11
TGGT1_286420A [2]	Cluster of putative elongation factor 1-alpha (EF-1-ALPHA)	0.054	1.6	11	7
TGGT1_286420A	putative elongation factor 1-alpha (EF-1-ALPHA)	0.054	1.6	11	7
TGGT1_294800B	putative elongation factor 1-alpha (EF-1-ALPHA)	0.093	1.6	8	5
TGGT1_410610	hypothetical protein	< 0.00010	INF	11	0
TGGT1_309590	rhoptry protein ROP1	0.087	1.4	10	7
TGGT1_227850	peptidyl-prolyl cis-trans isomerase, cyclophilin-type domain-containing protein	< 0.00010	INF	10
TGGT1_233460	SAG-related sequence SRS29B (SAG1)	0.047	0.3	9	27
TGGT1_273760	heat shock protein HSP70	0.14	1.3	9	7
TGGT1_266960 [2]	Cluster of beta-tubulin	0.016	0.3	8	29
TGGT1_221620	putative beta-tubulin	0.099	0.3	7	20
TGGT1_266960	beta-tubulin	0.044	0.3	6	21
TGGT1_203310	dense granule protein GRA7	0.57	0.7	8	12
TGGT1_230160	hypothetical protein	0.21	1.1	8	7
TGGT1_311720	chaperonin protein BiP	0.028	2.7	8	3
TGGT1_249900	putative adenine nucleotide translocator	0.093	1.6	8	5
TGGT1_261250	histone H2A1	0.21	1.1	8	7
TGGT1_209030	actin ACT1	0.06	0.3	7	22
TGGT1_232710	ribosomal protein RPS3A	0.3	1	7	7
TGGT1_288720	ribosomal protein RPL10	0.5	0.6	7	12
TGGT1_312090	ribosomal protein RPL23	0.15	1.4	7	5
TGGT1_305940	peptidyl-prolyl cis-trans isomerase, cyclophilin-type domain-containing protein	0.0015	INF	7
TGGT1_205470	putative translation elongation factor 2 family protein	0.024	3.5	7	2
TGGT1_211670	S1 RNA binding domain-containing protein	0.0015	INF	7
TGGT1_288650	dense granule protein GRA12	0.0036	0.2	6	29
TGGT1_258870A	hypothetical protein	0.59	0.7	6	9
TGGT1_212090	hypothetical protein	0.0039	INF	6
TGGT1_213670	hypothetical protein	0.0039	INF	6
TGGT1_315610	hypothetical protein	0.16	1.5	6	4
TGGT1_231080	ribosomal protein RPL38	0.018	6	6	1
TGGT1_229670	ribosomal protein RPS23	0.38	0.5	6	12
TGGT1_240060	hypothetical protein	0.46	0.8	5	6
TGGT1_290700	hypothetical protein	0.039	5	5	1
TGGT1_234450	ribosomal protein RPS15A	0.26	1.2	5	4
TGGT1_207440	ribosomal protein RPS4	0.45	0.5	4	8
TGGT1_299050	ribosomal protein RPL17	0.4	1	4	4
TGGT1_309120	ribosomal protein RPL4	0.084	4	4	1
TGGT1_278990	putative phosphate carrier	0.28	1.3	4	3
TGGT1_258390	putative DnaJ protein	0.28	1.3	4	3
TGGT1_226240	putative bud site selection protein	0.084	4	4	1
TGGT1_289690	glyceraldehyde-3-phosphate dehydrogenase GAPDH1	0.084	4	4	1
TGGT1_294980	hypothetical protein	0.17	2	4	2
TGGT1_210370	hypothetical protein	0.025	INF	4
TGGT1_225150	hypothetical protein	0.025	INF	4	0
TGGT1_226970	ribosomal protein RPS11	0.17	2	4	2
TGGT1_274060	2-oxoglutarate/malate translocase OMT	0.025	INF	4
TGGT1_262920	trypsin domain-containing protein	0.28	1.3	4	3
TGGT1_244840	zinc knuckle domain-containing protein	0.025	INF	4
TGGT1_258870B	hypothetical protein	0.4	1	4	4
TGGT1_263300	eukaryotic porin protein	0.6	0.6	3	5
TGGT1_320490	N-acyl-phosphatidylethanolamine-hydrolyzing phospholipase D family protein	0.062	INF	3
TGGT1_289530	ribosomal protein RPL19	0.45	1	3	3
TGGT1_284560	ribosomal protein RPL9	0.062	INF	3
TGGT1_248480	ribosomal protein RPS9	0.45	1	3	3
TGGT1_262670	ribosomal protein RPL18A	0.18	3	3	1
TGGT1_266970	hypothetical protein	0.18	3	3	1
TGGT1_410370 [3]	Cluster of putative transmembrane protein	0.00049	0.1	3	26
TGGT1_410370	putative transmembrane protein	0.0011	0.1	3	24
TGGT1_279100	hypothetical protein	0.0054	0.2	3	20
TGGT1_411470	putative transmembrane protein	0.086	0.2	2	10
TGGT1_232300	ribosomal protein RPS3	0.57	0.8	3	4
TGGT1_271050	SAG-related sequence SRS34A (SAG2A)	0.49	0.5	3	6
TGGT1_295110 [2]	Cluster of rhoptry protein ROP7	0.57	0.8	3	4
TGGT1_295125	rhoptry protein ROP4	0.52	1	2	2
TGGT1_295110	rhoptry protein ROP7	0.48	0.3	1	3
TGGT1_242330	ribosomal protein RPS5	0.6	0.6	3	5
TGGT1_304740	rhoptry kinase family protein ROP35	0.57	0.8	3	4
TGGT1_411760	actin	0.0017	0.1	3	23
TGGT1_312270	rhoptry protein ROP13	0.49	0.5	3	6
TGGT1_305520	ribosomal protein RPS2	0.6	0.6	3	5
TGGT1_266470	hypothetical protein	0.062	INF	3	0
TGGT1_289970	hypothetical protein	0.45	1	3	3
TGGT1_228170	inner membrane complex protein IMC2A	0.062	INF	3	0
TGGT1_259630	hypothetical protein	0.31	1.5	3	2
TGGT1_254440	ribosomal protein RPL12	0.18	3	3	1
TGGT1_269980	putative preprotein translocase Sec61	0.18	3	3	1
TGGT1_270380	ribosomal protein RPS13	0.45	1	3	3
TGGT1_227560	putative IWS1 transcription factor	0.16	INF	2
TGGT1_261570	ribosomal protein RPL7A	0.52	1	2	2
TGGT1_248390	ribosomal protein RPL26	0.52	1	2	2
TGGT1_204050	subtilisin SUB1	0.16	INF	2	0
TGGT1_320020	transporter, major facilitator family protein	0.16	INF	2	0
TGGT1_245460	ribosomal protein RPS8	0.35	2	2	1
TGGT1_204020	ribosomal protein RPL8	0.66	0.7	2	3
TGGT1_316340	hypothetical protein	0.35	2	2	1
TGGT1_214080	toxofilin	0.66	0.7	2	3
TGGT1_231630	alveolin domain containing intermediate filament IMC4	0.0038	0.1	2	18
TGGT1_314750	hypothetical protein	0.16	INF	2
TGGT1_235470	myosin A	< 0.00010	0.04	2	53
TGGT1_201780	microneme protein MIC2	0.35	2	2	1
TGGT1_203630	ribosomal protein RPL44	0.16	INF	2	0
TGGT1_312622	DUF803 domain-containing protein	0.16	INF	2
TGGT1_232350	lactate dehydrogenase LDH1	0.16	INF	2
TGGT1_314810	ribosomal protein RPL7	0.55	0.5	2	4
TGGT1_299780	hypothetical protein	0.55	0.5	2	4
TGGT1_208830	hypothetical protein	0.32	0.3	2	6
TGGT1_257680	myosin light chain MLC1	0.12	0.2	2	9
TGGT1_239740	dense granule protein GRA14	0.43	0.4	2	5
TGGT1_267400	ribosomal protein RPL32	0.48	0.3	1	3
TGGT1_311470	rhoptry neck protein RON5	0.00087	0.06	1	18
TGGT1_278870	myosin F	< 0.00010	0.04	1	25
TGGT1_216000	alveolin domain containing intermediate filament IMC3	0.02	0.09	1	11
TGGT1_231640	alveolin domain containing intermediate filament IMC1	< 0.00010	0.03	1	32
TGGT1_219270	multi-pass transmembrane protein	0.02	0.09	1	11
TGGT1_308020	SAG-related sequence SRS57 (SAG3)	0.073	0.1	1	8
TGGT1_319560	microneme protein MIC3	< 0.00010	0.01	1	78
TGGT1_220950	hypothetical protein	0.11	0.1	1	7
TGGT1_215460	ribosomal protein RPS24	0.48	0.3	1	3
TGGT1_308840	SAG-related sequence SRS51 (SRS3)	0.34	0.2	1	4
TGGT1_200360	hypothetical protein	0.073	0.1	1	8
TGGT1_232280	hypothetical protein	0.65	0.5	1	2
TGGT1_250710	microneme protein MIC10	0.48	0.3	1	3
TGGT1_255260	apical membrane antigen AMA1	0.24	0.2	1	5
TGGT1_232230	ribosomal protein RPL30	0.48	0.3	1	3
TGGT1_410360	putative transmembrane protein	0.16	0.2	1	6
TGGT1_220240	hypothetical protein	0.16	0.2	1	6
TGGT1_223940	GAP45 protein (GAP45)	0.073	0.1	1	8
TGGT1_215980	hypothetical protein	0.029	0	0	7
TGGT1_324600	heat shock protein	< 0.00010	0	0	35
TGGT1_304955	serine/threonine specific protein phosphatase	0.22	0	0	3
TGGT1_286580	hypothetical protein	0.00049	0	0	15
TGGT1_270240	MAG1 protein (MAG1)	0.13	0	0	4
TGGT1_219320	acid phosphatase GAP50	< 0.00010	0		24
TGGT1_316400B	alpha tubulin TUBA1	0.0003	0		16
TGGT1_306060	rhoptry neck protein RON8	0.029	0		7
TGGT1_313380	hypothetical protein	< 0.00010	0		20
TGGT1_220270	alveolin domain containing intermediate filament IMC6	0.0014	0		13
TGGT1_258410	photosensitized INA-labeled protein PHIL1	0.00018	0		17
TGGT1_260540	alveolin domain containing intermediate filament IMC14	< 0.00010	0		20
TGGT1_232830	putative vacuolar proton translocating ATPase subunit A	0.048	0		6
TGGT1_230210	alveolin domain containing intermediate filament IMC10	0.0014	0		13
TGGT1_269885A	rhoptry metalloprotease toxolysin TLN1	0.08	0		5
TGGT1_297070	hypothetical protein	0.0063	0		10
TGGT1_297880	dense granule protein DG32	0.00018	0		17
TGGT1_300100	rhoptry neck protein RON2	0.017	0		8
TGGT1_204340	hypothetical protein	0.22	0		3
TGGT1_250820	hypothetical protein	0.029	0		7
TGGT1_295360	hypothetical protein	0.017	0		8
TGGT1_258470	hypothetical protein	0.13	0		4
TGGT1_271930	hypothetical protein	0.048	0		6
TGGT1_286590	microtubule associated protein SPM2	0.048	0		6
TGGT1_236950	hypothetical protein	0.048	0		6
TGGT1_230850	hypothetical protein	0.08	0		5
TGGT1_259010	putative vacuolar ATP synthase subunit d	0.029	0		7
TGGT1_264660	SAG-related sequence SRS44	0.13	0		4
TGGT1_291890	microneme protein MIC1	0.01	0		9
TGGT1_229010	rhoptry neck protein RON4	0.13	0		4
TGGT1_232410	PDI family protein	0.048	0		6
TGGT1_235340	hypothetical protein	0.048	0		6
TGGT1_293360	hypothetical protein	0.029	0		7
TGGT1_308860	hypothetical protein	0.029	0		7
TGGT1_222170	dense-granule antigen DG32	0.13	0		4
TGGT1_318160	MSP (Major sperm protein) domain-containing protein	0.029	0		7
TGGT1_214220	hypothetical protein	0.017	0		8
TGGT1_271970	glideosome-associated protein with multiple-membrane spans GAPM3	0.08	0		5
TGGT1_222220	alveolin domain containing intermediate filament IMC7	0.029	0		7
TGGT1_209260	putative cytochrome c oxidase subunit	0.22	0		3
TGGT1_203600	hypothetical protein	0.22	0		3
TGGT1_208030	microneme protein MIC4	0.22	0		3
TGGT1_267500	hypothetical protein	0.08	0		5
TGGT1_254880	Alpha-galactosidase	0.36	0		2
TGGT1_249240	putative calmodulin	0.08	0		5
TGGT1_286600	hypothetical protein	0.36	0		2
TGGT1_264040	hypothetical protein	0.22	0		3
TGGT1_310700	serine/threonine phosophatase PP1	0.22	0		3
TGGT1_257530	transporter, major facilitator family protein	0.13	0		4
TGGT1_267430	DnaJ domain-containing protein	0.22	0		3
TGGT1_225690	hypothetical protein	0.08	0		5
TGGT1_239400	hypothetical protein	0.36	0		2
TGGT1_218520	microneme protein MIC6	0.22	0		3
TGGT1_226380	hypothetical protein	0.36	0		2
TGGT1_310010	rhoptry neck protein RON1	0.22	0		3
TGGT1_248740	hypothetical protein	0.36	0		2
TGGT1_220930	hypothetical protein	0.36	0		2
TGGT1_285870	SAG-related sequence SRS20A	0.36	0		2
TGGT1_271888	putative 3-ketoacyl-CoA reductase	0.36	0		2
TGGT1_231160	hypothetical protein	0.13	0		4
TGGT1_271935	hypothetical protein	0.22	0		3
TGGT1_230180	hypothetical protein	0.36	0		2
